# Supplementary material for: Mathematical Modeling of Oncolytic Virus Therapy Reveals Role of the Immune Response
Source: Viruses. 2023 Aug 25;15(9):1812. doi: 10.3390/v15091812 (PMC10536413; doi:10.3390/v15091812)
Supplement: Supplementary file 1 [file viruses-15-01812-s001.zip]

Archive with 1 entries (1 files):
- viruses-2524274-supplementary.pdf
